# Supplementary material for: Appropriateness of Proton Pump Inhibitor Prescription Evaluated by Using Serological Markers
Source: Int J Mol Sci. 2023 Jan 25;24(3):2378. doi: 10.3390/ijms24032378 (PMC9917011; doi:10.3390/ijms24032378)
Supplement: Supplementary file 1 [file ijms-24-02378-s001.zip]

Archive with 1 entries (1 files):
- ijms-2095222-supplementary.pdf
